# Supplementary material for: Stunted canopy: Marine forests under the thermal effluent of a nuclear power plant
Source: J Phycol. 2025 Dec 2;61(6):1884–94. doi: 10.1111/jpy.70113 (PMC12718433; doi:10.1111/jpy.70113)
Supplement: Supplementary file 1 — Table S1. Global tests of linear models with variance adjustments comparing mean values of (a) height and (b) growth rate. [file JPY-61-1884-s001.xlsx]

## Sheet: Planilha1
a)
	Estimate	Std. Error	t value	Pr(>|t|)
(Intercept)	13.4875	0.8395	16.065	< 2e-16
Site2	3.15	1.0428	3.021	0.002691
Site3	-3.375	0.9419	-3.583	0.000384
Site4	11.25	1.3311	8.452	6.19e-16
Site5	14.4625	1.6759	8.63	< 2e-16
Summer	2.1125	1.0988	1.923	0.055288
Site2:Summer	7.175	1.7368	4.131	4.44e-05
Site3:Summer	14.8875	1.7344	8.584	2.38e-16
Site4:Summer	1.575	2.0281	0.777	0.437885
Site5:Summer	0.7375	2.3143	0.319	0.750152
b)
	Estimate	Std. Error	t value	Pr(>|t|)
(Intercept)	2.8814	0.4448	6.479	1.44e-09
Site2	2.2209	0.7429	2.989	0.0033
Site3	0.9686	0.6014	1.611	0.1095
Site4	6.5391	0.8598	7.605	3.66e-12
Site5	5.287	0.9572	5.523	1.55e-07
Summer	-0.6614	0.5232	-1.264	0.2083
Site2:Summer	0.2019	0.9096	0.222	0.8246
Site3:Summer	1.4531	0.7017	2.071	0.0402
Site4:Summer	-0.1697	1.3182	-0.129	0.8978
Site5:Summer	2.8152	1.1338	2.483	0.0142
